# Supplementary material for: A necroptosis‐related gene signature for predicting prognosis, immune landscape, and drug sensitivity in hepatocellular carcinoma
Source: Cancer Med. 2022 May 13;11(24):5079–96. doi: 10.1002/cam4.4812 (PMC9761093; doi:10.1002/cam4.4812)
Supplement: Supplementary file 6 — Table S1 [file CAM4-11-5079-s001.xlsx]

## Sheet: Table S1
Table S1. Summary of necroptosis-related genes.
Gene
FADD
FAS
FASLG
MLKL
RIPK1
RIPK3
TLR3
TNF
EIF2AK2
IFNA1
IFNB1
IFNG
IPMK
IPPK
ITPK1
PELI1
PGAM5
TNFSF10
TRADD
TRAF2
TYRO3
ZBP1
CYLD
DIABLO
NFKB1
