# Supplementary material for: A necroptosis‐related gene signature for predicting prognosis, immune landscape, and drug sensitivity in hepatocellular carcinoma
Source: Cancer Med. 2022 May 13;11(24):5079–96. doi: 10.1002/cam4.4812 (PMC9761093; doi:10.1002/cam4.4812)
Supplement: Supplementary file 7 — Table S2 [file CAM4-11-5079-s004.xlsx]

## Sheet: Sheet 1
Table S2. The results of consensus clustering in 341 patients with follow-up more than 30 days.
ID	Cluster
TCGA-DD-A4NG	C1
TCGA-2Y-A9H1	C2
TCGA-BC-A10Y	C2
TCGA-K7-AAU7	C1
TCGA-BC-A10W	C1
TCGA-DD-AACV	C2
TCGA-DD-AAD3	C2
TCGA-DD-A1EI	C1
TCGA-DD-AAC9	C2
TCGA-DD-AACT	C2
TCGA-GJ-A6C0	C1
TCGA-CC-5258	C1
TCGA-DD-AADP	C1
TCGA-DD-AACW	C1
TCGA-ZS-A9CD	C2
TCGA-UB-A7MF	C1
TCGA-WX-AA46	C2
TCGA-CC-A8HV	C1
TCGA-DD-AADQ	C2
TCGA-DD-AADB	C1
TCGA-DD-A1EA	C2
TCGA-5R-AA1C	C2
TCGA-DD-A113	C1
TCGA-2Y-A9H9	C2
TCGA-CC-A7IE	C1
TCGA-XR-A8TD	C2
TCGA-DD-AAD2	C2
TCGA-DD-AACY	C2
TCGA-CC-A7IF	C2
TCGA-DD-AACD	C2
TCGA-ED-A4XI	C2
TCGA-CC-A9FW	C1
TCGA-G3-A5SJ	C1
TCGA-DD-AAE2	C2
TCGA-G3-A7M9	C1
TCGA-2Y-A9GS	C1
TCGA-DD-AADC	C1
TCGA-DD-AAVZ	C2
TCGA-CC-A3MA	C1
TCGA-2Y-A9GY	C1
TCGA-ED-A627	C1
TCGA-2Y-A9GW	C2
TCGA-DD-AADO	C2
TCGA-DD-AADK	C2
TCGA-DD-A1EH	C1
TCGA-G3-AAV7	C1
TCGA-DD-AACA	C2
TCGA-FV-A3R3	C1
TCGA-KR-A7K0	C2
TCGA-DD-AACC	C2
TCGA-BC-A3KG	C1
TCGA-G3-AAV2	C2
TCGA-CC-A7IK	C1
TCGA-G3-A25S	C2
TCGA-DD-AADR	C2
TCGA-UB-A7MD	C1
TCGA-DD-A4NS	C1
TCGA-DD-AAE3	C2
TCGA-DD-AACP	C1
TCGA-2Y-A9H8	C2
TCGA-FV-A3I1	C1
TCGA-2Y-A9H7	C2
TCGA-DD-AAVU	C2
TCGA-BC-A110	C2
TCGA-ZP-A9CZ	C1
TCGA-DD-AAE1	C2
TCGA-GJ-A3OU	C1
TCGA-RC-A7SB	C2
TCGA-DD-AAVS	C1
TCGA-CC-A8HS	C1
TCGA-FV-A3I0	C1
TCGA-2Y-A9GT	C2
TCGA-2Y-A9HA	C1
TCGA-FV-A2QQ	C2
TCGA-DD-AAEH	C2
TCGA-G3-A3CK	C2
TCGA-EP-A26S	C2
TCGA-DD-A11A	C2
TCGA-DD-AAE6	C2
TCGA-XR-A8TE	C2
TCGA-DD-A73B	C2
TCGA-EP-A3JL	C2
TCGA-CC-A3MB	C1
TCGA-DD-AAD0	C2
TCGA-MI-A75I	C2
TCGA-DD-AACZ	C1
TCGA-CC-A8HU	C1
TCGA-2Y-A9GZ	C2
TCGA-DD-AACO	C2
TCGA-LG-A6GG	C2
TCGA-BC-4073	C1
TCGA-DD-A4NV	C2
TCGA-DD-A73G	C2
TCGA-G3-AAV3	C2
TCGA-G3-A25U	C2
TCGA-BC-A5W4	C2
TCGA-UB-AA0U	C1
TCGA-EP-A12J	C2
TCGA-G3-A5SI	C2
TCGA-DD-A4ND	C1
TCGA-ED-A8O5	C1
TCGA-UB-A7ME	C1
TCGA-CC-5264	C1
TCGA-DD-AADA	C2
TCGA-2Y-A9HB	C2
TCGA-DD-AACS	C1
TCGA-DD-AAE0	C1
TCGA-G3-A5SK	C2
TCGA-BC-A69I	C2
TCGA-BC-A10R	C1
TCGA-BC-A10X	C2
TCGA-BC-A10S	C2
TCGA-DD-AAVX	C2
TCGA-DD-AAVQ	C1
TCGA-RC-A7SH	C1
TCGA-G3-A3CJ	C2
TCGA-DD-A115	C2
TCGA-BC-A10Q	C1
TCGA-DD-A1EE	C2
TCGA-ZP-A9CY	C2
TCGA-FV-A23B	C1
TCGA-HP-A5MZ	C2
TCGA-CC-A1HT	C1
TCGA-ZP-A9D4	C2
TCGA-HP-A5N0	C2
TCGA-EP-A2KB	C2
TCGA-DD-A4NN	C1
TCGA-ES-A2HS	C2
TCGA-G3-A3CG	C2
TCGA-DD-AAVR	C2
TCGA-DD-AAD1	C1
TCGA-DD-A73D	C2
TCGA-DD-AAVW	C1
TCGA-DD-A4NF	C2
TCGA-DD-AACN	C1
TCGA-DD-A3A2	C2
TCGA-K7-A5RF	C2
TCGA-DD-A116	C2
TCGA-DD-A4NI	C2
TCGA-BC-A10T	C2
TCGA-DD-AADJ	C2
TCGA-DD-AACE	C2
TCGA-FV-A3R2	C2
TCGA-DD-AAE7	C2
TCGA-DD-AADD	C1
TCGA-4R-AA8I	C1
TCGA-DD-A39X	C2
TCGA-DD-AADS	C2
TCGA-DD-AAE9	C2
TCGA-ZS-A9CF	C2
TCGA-G3-AAUZ	C2
TCGA-WX-AA47	C2
TCGA-NI-A4U2	C2
TCGA-DD-AACI	C1
TCGA-UB-A7MB	C1
TCGA-DD-AAVP	C2
TCGA-RG-A7D4	C2
TCGA-5R-AAAM	C2
TCGA-DD-A3A4	C2
TCGA-BC-A217	C2
TCGA-DD-A4NQ	C1
TCGA-UB-A7MC	C1
TCGA-DD-AAEG	C1
TCGA-DD-A39W	C1
TCGA-DD-A39Z	C2
TCGA-BC-A10Z	C2
TCGA-WQ-AB4B	C2
TCGA-CC-A123	C2
TCGA-YA-A8S7	C1
TCGA-2Y-A9H2	C1
TCGA-5C-A9VG	C1
TCGA-CC-A3M9	C1
TCGA-EP-A2KA	C2
TCGA-DD-AADW	C1
TCGA-DD-AAED	C1
TCGA-LG-A9QD	C2
TCGA-DD-AADV	C2
TCGA-G3-A3CH	C2
TCGA-G3-AAV1	C2
TCGA-ZS-A9CG	C2
TCGA-DD-AAW3	C2
TCGA-ED-A7PY	C2
TCGA-ZP-A9D2	C1
TCGA-G3-A25Y	C1
TCGA-G3-A3CI	C2
TCGA-K7-A5RG	C2
TCGA-EP-A3RK	C1
TCGA-CC-A7IJ	C1
TCGA-MI-A75H	C2
TCGA-G3-AAV5	C2
TCGA-ED-A7XP	C2
TCGA-DD-A1ED	C2
TCGA-ED-A5KG	C1
TCGA-ED-A459	C1
TCGA-2Y-A9GX	C2
TCGA-DD-A73E	C1
TCGA-QA-A7B7	C1
TCGA-DD-AACL	C1
TCGA-MR-A520	C2
TCGA-DD-A1EF	C1
TCGA-G3-A25T	C1
TCGA-FV-A4ZP	C2
TCGA-WX-AA44	C1
TCGA-DD-A4NE	C1
TCGA-CC-A7IG	C1
TCGA-ZP-A9D0	C2
TCGA-G3-A25X	C1
TCGA-BC-4072	C1
TCGA-XR-A8TC	C2
TCGA-O8-A75V	C2
TCGA-DD-AADI	C1
TCGA-BC-A8YO	C1
TCGA-DD-A39V	C2
TCGA-DD-A1EC	C1
TCGA-DD-AACQ	C2
TCGA-DD-A1EB	C2
TCGA-KR-A7K7	C2
TCGA-DD-AAVV	C1
TCGA-DD-AADN	C2
TCGA-LG-A9QC	C2
TCGA-RC-A7S9	C2
TCGA-BC-A112	C1
TCGA-2Y-A9H0	C2
TCGA-CC-A7IL	C2
TCGA-KR-A7K2	C2
TCGA-DD-AADU	C2
TCGA-ED-A66Y	C1
TCGA-CC-A8HT	C1
TCGA-DD-AADY	C1
TCGA-BC-A216	C1
TCGA-RC-A7SF	C2
TCGA-RC-A7SK	C2
TCGA-DD-AAD8	C2
TCGA-DD-AAEE	C2
TCGA-DD-A119	C2
TCGA-G3-AAV6	C1
TCGA-DD-A73F	C2
TCGA-DD-A4NP	C2
TCGA-DD-AAEK	C2
TCGA-DD-A11D	C2
TCGA-DD-A1EG	C1
TCGA-PD-A5DF	C1
TCGA-DD-A3A9	C1
TCGA-2Y-A9H4	C2
TCGA-DD-A118	C1
TCGA-DD-A4NL	C2
TCGA-5C-A9VH	C1
TCGA-3K-AAZ8	C2
TCGA-MI-A75G	C2
TCGA-DD-A3A6	C1
TCGA-CC-A5UD	C1
TCGA-DD-A3A3	C2
TCGA-CC-A7IH	C2
TCGA-DD-A4NH	C1
TCGA-K7-A6G5	C2
TCGA-DD-AACU	C1
TCGA-XR-A8TG	C1
TCGA-DD-A1EJ	C1
TCGA-CC-5259	C2
TCGA-2Y-A9H3	C2
TCGA-UB-AA0V	C2
TCGA-GJ-A9DB	C2
TCGA-DD-A4NK	C2
TCGA-2Y-A9H6	C2
TCGA-BD-A2L6	C2
TCGA-G3-A5SM	C2
TCGA-DD-AAD5	C1
TCGA-BD-A3EP	C1
TCGA-CC-5260	C1
TCGA-WQ-A9G7	C1
TCGA-FV-A2QR	C2
TCGA-DD-AAW2	C2
TCGA-DD-AA3A	C1
TCGA-CC-5263	C1
TCGA-BC-A10U	C2
TCGA-ZS-A9CE	C2
TCGA-G3-A7M8	C2
TCGA-5R-AA1D	C2
TCGA-ED-A82E	C1
TCGA-DD-A3A1	C2
TCGA-MI-A75E	C2
TCGA-DD-AAEA	C2
TCGA-G3-A25V	C2
TCGA-CC-A9FS	C2
TCGA-BC-A69H	C1
TCGA-DD-A3A7	C2
TCGA-CC-5261	C1
TCGA-G3-AAV0	C2
TCGA-DD-AAE4	C2
TCGA-CC-A7II	C1
TCGA-G3-A7M5	C2
TCGA-CC-A3MC	C1
TCGA-ED-A66X	C1
TCGA-G3-A6UC	C2
TCGA-BD-A3ER	C2
TCGA-DD-A3A5	C2
TCGA-DD-AACH	C1
TCGA-CC-5262	C1
TCGA-DD-AADG	C2
TCGA-DD-AAW0	C2
TCGA-DD-AACJ	C2
TCGA-DD-AADL	C2
TCGA-DD-A4NO	C2
TCGA-CC-A5UE	C1
TCGA-G3-A7M7	C2
TCGA-ES-A2HT	C2
TCGA-DD-AACX	C2
TCGA-2Y-A9GV	C2
TCGA-DD-AACF	C2
TCGA-UB-A7MA	C1
TCGA-G3-A25Z	C2
TCGA-MI-A75C	C2
TCGA-DD-A4NA	C1
TCGA-ZP-A9CV	C1
TCGA-DD-A1EK	C2
TCGA-KR-A7K8	C2
TCGA-DD-AAD6	C2
TCGA-DD-A11C	C2
TCGA-WJ-A86L	C1
TCGA-ED-A8O6	C1
TCGA-DD-AAEB	C2
TCGA-2Y-A9GU	C2
TCGA-DD-A73A	C2
TCGA-DD-AAVY	C2
TCGA-DD-A1EL	C1
TCGA-DD-A4NJ	C1
TCGA-G3-A5SL	C2
TCGA-DD-AACG	C2
TCGA-ED-A7XO	C2
TCGA-DD-AACB	C2
TCGA-G3-A7M6	C1
TCGA-DD-A73C	C2
TCGA-DD-AAW1	C2
TCGA-XR-A8TF	C2
TCGA-CC-A5UC	C1
TCGA-DD-A39Y	C2
TCGA-DD-A114	C1
TCGA-NI-A8LF	C2
TCGA-DD-AADF	C2
TCGA-DD-AAEI	C2
TCGA-2Y-A9H5	C1
