# Supplementary material for: A necroptosis‐related gene signature for predicting prognosis, immune landscape, and drug sensitivity in hepatocellular carcinoma
Source: Cancer Med. 2022 May 13;11(24):5079–96. doi: 10.1002/cam4.4812 (PMC9761093; doi:10.1002/cam4.4812)
Supplement: Supplementary file 8 — Table S3 [file CAM4-11-5079-s007.xlsx]

## Sheet: Table S3
Table S3. Necroptosis-related genes with prognostic values.
Gene	HR	Cox p-vale
FADD	1.01382	0.00400915
MLKL	1.08712	0.0281157
EIF2AK2	1.03642	0.0101469
IFNB1	12.9808	0.000410509
IPMK	1.10061	6.91e-05
IPPK	1.48341	0.00609734
PELI1	1.02031	0.00540986
PGAM5	1.02782	1.33e-08
TRAF2	1.02231	0.000162269
TYRO3	1.03138	0.0278227
DIABLO	1.18272	0.011353
NFKB1	1.01944	0.0391255
